# Supplementary material for: SARS-CoV-2 N Protein Targets TRIM25-Mediated RIG-I Activation to Suppress Innate Immunity
Source: Viruses. 2021 Jul 23;13(8):1439. doi: 10.3390/v13081439 (PMC8402637; doi:10.3390/v13081439)
Supplement: Supplementary file 1 [file viruses-13-01439-s001.zip]

Archive with 4 entries (4 files):
- Table S2.xls
- Table S3.xls
- Table S4.xls
- Table S1.xls
