# Supplementary material for: SARS-CoV-2 N Protein Targets TRIM25-Mediated RIG-I Activation to Suppress Innate Immunity
Source: Viruses. 2021 Jul 23;13(8):1439. doi: 10.3390/v13081439 (PMC8402637; doi:10.3390/v13081439)
Supplement: Supplementary file 1 [file viruses-13-01439-s001.zip › Table S2.xls]

## Sheet: Sheet1
	Figure 2A	Exp. #1	Exp. #2	Exp. #3
	IFN-b promoter Luciferase	FOLD CHANGE	FOLD CHANGE	FOLD CHANGE		MEAN FOLD CHANGE	SD	FOLD INCREASE/DECREASE	p value
	Mock	1	1	1		1	0
	RIG-I	50.3505	58.8562	48.0898		52.4322	5.67705	52.4322
	RIG-I+TRIM25	118.416	123.352	141.045		127.604	11.8984	2.4337	0.0006
	RIG-I+TRIM25+N	35.8965	41.9605	81.3249		53.0606	24.6646	0.415821	0.0092
	Mock	1	1	1		1	0
	RIG-IN	12.1445	17.32	10.5953		13.3532	3.52153	13.3532
	RIG-IN +TRIM25	134.3	128.212	117.004		126.505	8.77369	9.47376	0.027
	RIG-IN+TRIM25+N	107.615	66.4564	82.0425		85.3713	20.7803	0.674844	0.034
	Figure 2B	Exp. #1	Exp. #2	Exp. #3
	IFN-b promoter Luciferase	FOLD CHANGE	FOLD CHANGE	FOLD CHANGE		MEAN FOLD CHANGE	SD	FOLD INCREASE/DECREASE	p value
	Mock	1	1	1		1	1.96673e-09
	RIG-I	50.3505	58.8562	27.2898		45.4989	16.3329
	RIG-I+TRIM25	108.416	103.352	151.045		120.938	26.196	2.65804	0.0133
	RIG-I+TRIM25+N.200	77.6785	74.7895	88.0514		80.1732	6.97402	0.662929	0.044
	RIG-I+TRIM25+N.500	55.8965	78.4162	80.3249		71.5459	13.5863	0.591593	0.05
	RIG-I+TRIM25+N.1000	39.7764	60.6728	66.4218		55.6237	14.022	0.459937	0.019
	Figure 2C	Exp. #1	Exp. #2	Exp. #3
	IFN-b promoter Luciferase	FOLD CHANGE	FOLD CHANGE	FOLD CHANGE		MEAN FOLD CHANGE	SD	FOLD INCREASE/DECREASE	p value
	Mock	1	1	1		1	6.55725e-09
	RIG-I T55I	6.21651	4.71934	3.22217		4.71934	1.49717	4.71934	0.0129
	RIG-I T55I+N	6.14705	4.86023	3.5734		4.86023	1.28682	1.02985	0.869
	RIG-I T55I+TRIM25	4.3763	3.3261	3.2709		3.65777	0.62288	0.775059
	RIG-I T55I+TRIM25+N	3.2557	3.7173	3.1725		3.38183	0.293486	0.924562	0.532
	Figure 2D	Exp. #1	Exp. #2	Exp. #3
	IFN-b promoter Luciferase	FOLD CHANGE	FOLD CHANGE	FOLD CHANGE		MEAN FOLD CHANGE	SD	FOLD INCREASE/DECREASE	p value
	Mock	1	1	1		1	1.11523e-09
	RIG-I	25.125	32.6625	22.2105		26.666	5.3937	26.666
	RIG-I+RIPLET	56.5269	73.485	49.9698		59.9939	12.1349	2.24983	0.0122
	RIG-I+RIPLET+N	67.5695	77.8403	49.7314		65.0471	14.2232	1.08423	0.6642
	Figure 2E	Exp. #1	Exp. #2	Exp. #3
	IFN-b promoter Luciferase	FOLD CHANGE	FOLD CHANGE	FOLD CHANGE		MEAN FOLD CHANGE	SD	FOLD INCREASE/DECREASE	p value
	Mock	1	1	1		1	1.11523e-09
	TRIM25	4.99305	6.28846	3.49513		4.92555	1.39789	4.92555	0.0081
	TRIM25+N	0.846557	1.40529	0.59259		0.948144	0.415762	0.192495	0.0089
