# Supplementary material for: SARS-CoV-2 N Protein Targets TRIM25-Mediated RIG-I Activation to Suppress Innate Immunity
Source: Viruses. 2021 Jul 23;13(8):1439. doi: 10.3390/v13081439 (PMC8402637; doi:10.3390/v13081439)
Supplement: Supplementary file 1 [file viruses-13-01439-s001.zip › Table S3.xls]

## Sheet: Sheet1
	Figure 3	Exp. #1	Exp. #2	Exp. #3
	IFN-b promoter Luciferase	FOLD CHANGE	FOLD CHANGE	FOLD CHANGE		MEAN FOLD CHANGE	SD	FOLD INCREASE/DECREASE	p value
	Mock	1	1	1		1	0
	IRF3	56.4899	84.7348	70.6123		70.6123	14.1225	1
	IRF3+N	47.9455	71.9182	59.9318		59.9318	11.9864	0.848744	0.373
	IRF3+RIG-I	375.464	291.118	333.291		333.291	42.173	1
	IRF3+RIG-I+N	127.551	78.2065	102.879		102.879	24.6721	0.308675	0.0012
	IRF3+TRIM25	216.488	341.573	279.031		279.031	62.5423	1
	IRF3+TRIM25+N	67.1162	83.0853	75.1008		75.1008	7.9845	0.269149	0.005
	IRF3+RIG-I+TRIM25	703.934	492.754	598.344		598.344	105.59	1
	IRF3+RIG-I+TRIM25+N	156.074	78.037	117.055		117.055	39.0185	0.195632	0.0018
