# Supplementary material for: SARS-CoV-2 N Protein Targets TRIM25-Mediated RIG-I Activation to Suppress Innate Immunity
Source: Viruses. 2021 Jul 23;13(8):1439. doi: 10.3390/v13081439 (PMC8402637; doi:10.3390/v13081439)
Supplement: Supplementary file 1 [file viruses-13-01439-s001.zip › Table S4.xls]

## Sheet: Sheet1
	Figure 5B
	Exp. #1	Densitometric analysis	RIG-I	Ubiquitinated RIG-I	RIG-I Ub./RIG-I RATIO	FOLD CHANGE		MEAN FOLD CHANGE	SD	p value
		RIG-I + TRIM25	81217	230282	2.83539	1		1	1.1726e-07
		RIG-I + TRIM25 + N	78293	90394	1.15456	0.407196		0.563529	0.203178	<0.0001
	Exp. #2	Densitometric analysis	RIG-I	Ubiquitinated RIG-I	RATIO	FOLD CHANGE
		RIG-I + TRIM25	74389	220153	2.95948	1
		RIG-I + TRIM25 + N	69961	101495	1.45074	0.490199
	Exp. #3	Densitometric analysis	RIG-I	Ubiquitinated RIG-I	RATIO	FOLD CHANGE
		RIG-I + TRIM25	39906	219917	5.51088	1
		RIG-I + TRIM25 + N	45557	199138	4.37118	0.793192
