# Supplementary material for: SARS-CoV-2 N Protein Targets TRIM25-Mediated RIG-I Activation to Suppress Innate Immunity
Source: Viruses. 2021 Jul 23;13(8):1439. doi: 10.3390/v13081439 (PMC8402637; doi:10.3390/v13081439)
Supplement: Supplementary file 1 [file viruses-13-01439-s001.zip › Table S1.xls]

## Sheet: Sheet1
	Figure 1A	Exp. #1	Exp. #2	Exp. #3
	IFN-b promoter Luciferase	FOLD CHANGE	FOLD CHANGE	FOLD CHANGE		MEAN FOLD CHANGE	SD	p value
	Mock	1	1	1		1
	RIG-I	50.3405	58.8662	54.609		54.6053	4.26284
	RIG-I + N	26.3856	23.3601	22.9521		24.2326	1.87563	0.0003
	Mock	1	1	1		1
	MDA-5	51.8629	58.6773	55.1201		55.2201	3.4083
	MDA-5 + N	64.5354	61.3578	67.7435		64.5456	3.19289	0.0258
	Mock	1	1	1		1
	RIG-IN	19.6839	17.32	18.5196		18.5078	1.18199
	RIG-IN + N	12.1445	7.4801	10.5953		10.0733	2.3756	0.005
	Figure 1B	Exp. #1	Exp. #2	Exp. #3
	NF-kB promoter Luciferase	FOLD CHANGE	FOLD CHANGE	FOLD CHANGE		MEAN FOLD CHANGE	SD	p value
	Mock	1	1	1		1	8.19926e-10
	RIG-I	13.5375	16.1456	15.1689		14.9506	1.84423
	RIG-I+N	6.21116	7.47055	6.69		6.79057	0.890528	0.0023
	Mock	1	1			1
	MDA-5	12.4488	6.75097	9.57619		9.59198	4.02895
	MDA-5+N	7.02402	10.5288	8.94262		8.8318	2.47823	0.7941
	Figure 1C	Exp. #1				Exp. #2				Exp. #3
	Densitometric analysis	anti-FLAG	anti-ACT	FLAG/ACT RATIO		anti-FLAG	anti-ACT	FLAG/ACT RATIO		anti-FLAG	anti-ACT	FLAG/ACT RATIO		MEAN FOLD CHANGE	SD	MEAN FOLD CHANGE		p value
	RIG	15588	18519	0.84173		17834	18419	0.968239		20392	25132	0.811396		0.873788	0.0831912	1
	RIG + N	28008	18142	1.54382		25403	18798	1.35137		32414	25046	1.29418		1.39646	0.130786	1.59816		0.004
	MDA	23163	27345	0.847065		32186	27139	1.18597		24767	37216	0.665493		0.899509	0.264171	1
	MDA + N	28038	22650	1.23788		37186	20599	1.80523		64074	29251	2.19049		1.74453	0.479196	1.93943		0.038
	RIG-IN	20999	28252	0.743275		21348	30721	0.694899		21999	28252	0.778671		0.719087	0.0420529	1
	RIG-IN + N	33561	27433	1.22338		31712	29156	1.08767		39761	28633	1.38864		1.23323	0.15073	1.71499		0.0004
